# Supplementary material for: Modelling across Multiple Scales to Design Biopolymer Membranes for Sustainable Gas Separations: 1—Atomistic Approach
Source: Polymers (Basel). 2023 Apr 6;15(7):1805. doi: 10.3390/polym15071805 (PMC10097394; doi:10.3390/polym15071805)
Supplement: Supplementary file 1 [file polymers-15-01805-s001.zip]

Archive with 1 entries (1 files):
- polymers-2279547-supplementary.pdf
